# Supplementary material for: The feasibility of point shear wave elastography (pSWE) in the assessment of pancreas stiffness in diabetic patients and healthy volunteers
Source: PLoS One. 2024 Jun 10;19(6):e0303098. doi: 10.1371/journal.pone.0303098 (PMC11164356; doi:10.1371/journal.pone.0303098)
Supplement: S1 File — (XLSX) [file pone.0303098.s001.xlsx]

## Sheet: Patient
	Gender	Age	Hieght	Wieght	BMI	Hypertension	Family history of diabetes				Smoking	Pancreas Elasticity Head In kPa		Pancreas Elasticity Body In kPa		Pancreas Elasticity Tail In kPa		Depth (cm)	Pancreas Dimension Head In mm	Pancreas Dimension Body In mm	Pancreas Dimension Tail In mm	Page Number
								SWV of head	SWV of body	SWV of tail
												Average	Standard	Average	Standard	Average	Standard
	Female	49	160	85	33.2031	yes	yes	1.56312	1.67133	0.785281	no	7.33	3.05	8.38	2.15	1.85	0.54	4.5	22.5	18	22.8	1
	Female	38	143	58	28.3632	no	yes	1.62481	1.78979	1.51438	no	7.92	1.64	9.61	3.59	6.88	4.38	4.4	16.7	13.1	14.7	2
	Male	36	173	88	29.4029	no	yes	0.890693	0.879394	0.789515	no	2.38	0.64	2.32	1.04	1.87	1.43	4.6	21.2	13.2	20.2	3
	Female	77	149	57	25.6745	no	yes	0.877496	1.39044	0.83666	no	2.31	0.84	5.8	1.86	2.1	0.77	4.5	22	9.7	14.6	4
	Female	59	154	70	29.5159	yes	yes	0.64291	1.35154	0.934523	no	1.24	0.47	5.48	0.91	2.62	1.47	4.4	28.2	12.6	16.1	5
	Female	57	162	75	28.578	no	yes	0.476095	1.19583	1.57056	no	0.68	0.38	4.29	2.61	7.4	2.83	4.5	15.8	8.21	17.9	6
	Female	67	165	65	23.8751	no	yes	0.60553	0.535413	0.996661	no	1.1	0.72	0.86	0.75	2.98	1.85	4.3	23.8	9.96	17.4	7
	Male	54	173	108	36.0854	yes	yes	1.06458	0.479583	1.15758	no	3.4	0.96	0.69	0.28	4.02	1.59	4.5	24.4	15.5	16.2	8
	Male	35	162	55	20.9572	no	yes	1.24365	0.936305	1.23828	yes	4.64	1.38	2.63	1.39	4.6	1.03	4.4	18.6	14.5	15.1	9
	Male	77	160	60	23.4375	no	yes	1.04243	1.20692	0.723418	yes	3.26	1.88	4.37	1.96	1.57	0.77	4.3	21.4	14.7	16.5	10
	Female	79	158	64	25.6369	yes	yes	0.479583	1.55456	1.6452	no	0.69	0.12	7.25	1.45	8.12	2.53	4.5	15.9	8.51	15.2	11
	Female	71	150	85	37.7778	yes	yes	1.21792	2.37627	1.36015	no	4.45	2.46	16.94	1.9	5.55	1.81	4.5	26.8	12.1	16	12
	Female	63	152	52	22.5069	no	yes	0.525991	1.02307	1.08474	no	0.83	0.31	3.14	1.07	3.53	0.67	4.4	22.1	6.84	16.5	13
	Male	46	168	72	25.5102	yes	no	1.40238	0.395811	0.585947	no	5.9	1.69	0.47	0.35	1.03	0.54	4.5	21.7	16.3	19.3	14
	Male	61	165	85	31.2213	yes	yes	0.408248	0.653197	0.68313	yes	0.5	0.31	1.28	0.65	1.4	0.77	4.5	29.1	11	18.2	15
	Female	64	168	85	30.1162	no	yes	1.18743	1.06615	0.556776	no	4.23	1.2	3.41	0.89	0.93	0.48	4.4	17.5	10	19.8	16
	Female	64	166	74	26.8544	yes	yes	0.391578	0.341565	1.03602	no	0.46	0.36	0.35	0.3	3.22	1.6	4.5	15.9	11.3	17.6	17
	Male	54	176	98	31.6374	yes	yes	1.33292	0.550757	0.707107	yes	5.33	1.03	0.91	0.53	1.5	0.62	4.5	21.7	16.5	21.4	18
	Female	55	162	62	23.6244	yes	yes	0.519615	0.783156	1.12842	no	0.81	0.46	1.84	0.73	3.82	1.51	4.3	17.5	8.9	13	19
	Female	63	160	90	35.1562	yes	yes	0.934523	1.15036	1.0328	no	2.62	0.99	3.97	0.8	3.2	0.96	4.5	24.6	10.7	17	20
	Male	65	165	100	36.7309	yes	yes	0.976388	1.71172	0.416333	no	2.86	0.96	8.79	2.67	0.52	0.28	4.5	23.2	13	17.1	21
	Female	51	160	55	21.4844	no	no	1.13725	0.896289	1.14164	no	3.88	0.57	2.41	1.36	3.91	1.58	4.4	29.1	16	19.4	22
	Male	49	170	80	27.6817	yes	yes	1.25167	0.983192	0.665833	no	4.7	1.89	2.9	0.88	1.33	0.56	4.5	22.4	10.6	15.9	23
	Female	74	160	56	21.875	yes	yes	1.0198	0.58023	0.489898	no	3.12	1.25	1.01	0.38	0.72	0.31	4.5	16.7	9.9	16.2	24
	Female	66	156	72	29.5858	no	no	0.873689	0.728011	1.07393	no	2.29	0.81	1.59	0.54	3.46	0.93	4.4	22	8.11	16.8	25
	Female	59	162	75	28.578	yes	yes	1.00664	1.40712	1.60416	no	3.04	2.02	5.94	1.13	7.72	1.12	4.5	23.2	13.5	17.5	26
	Female	50	150	70	31.1111	yes	yes	1.13284	1.66533	1.40949	no	3.85	1.33	8.32	2.48	5.96	2.24	4.5	24	11.8	14.6	27
	Female	59	148	67	30.588	yes	yes	0.655744	1.02307	1.38924	no	1.29	0.46	3.14	1.14	5.79	1.18	4.5	22.5	14.4	17.9	28
	Female	51	158	72	28.8415	yes	yse	1.39523	1.35892	1.32539	no	5.84	1	5.54	2.66	5.27	1.52	4.5	2.03	9.24	13.1	29
	Female	15	150	37	16.4444	no	yes	1.54164	1.46515	0.879394	no	7.13	1.01	6.44	1.4	2.32	1.04	4.4	9.3	8.41	15.8	30

## Sheet: Healthy
	Gender	Age	Hieght	Wieght	BMI	Hypertension	Family history of diabetes	Smoking				Pancreas Elasticity Head In kPa		Pancreas Elasticity Body In kPa		Pancreas Elasticity Tail In kPa		Depth (cm)	Pancreas Dimension Head In cm	Pancreas Dimension Body In cm	Pancreas Dimension Tail In cm	Page Number
									SWV of head	SWV of body	SWV of tail
												Average	Standard	Average	Standard	Average	Standard
	Male	21	170	80	27.6817	No	Yes	No	0.844591	0.675771	0.972968	2.14	0.764	1.37	0.346	2.84	0.589	4.5	2.16	1.73	1.8	1
	Male	20	185	85	24.8356	No	Yes	Yes	1.04881	0.402906	0.789515	3.3	0.775	0.487	0.337	1.87	0.361	4.3	1.38	2.03	2.74	2
	Male	21	180	79	24.3827	No	Yes	No	0.846562	0.936305	0.886942	2.15	0.958	2.63	1.45	2.36	1	4.4	1.92	1.62	1.95	3
	Male	20	187	66	18.8739	No	No	Yes	0.371932	0.739369	0.221359	0.415	0.118	1.64	0.376	0.147	0.109	4.5	1.84	1.92	1.4	4
	Male	22	160	45	17.5781	No	No	No	0.632456	0.789515	0.489898	1.2	0.698	1.87	0.616	0.72	0.815	4.3	1.66	1.23	1.51	5
	Male	19	173	53	17.7086	No	No	No	1.08934	1.0504	0.716473	3.56	1.33	3.31	0.451	1.54	0.558	4.5	1.11	1.36	2.09	6
	Male	21	167	52	18.6453	No	No	Yes	0.514458	0.202485	0.869866	0.794	0.371	0.123	0.061	2.27	1	4.3	2.04	1.35	1.88	7
	Male	20	182	90	27.1706	No	No	No	0.533229	0.645497	0.547418	0.853	0.182	1.25	0.507	0.899	0.443	4.5	1.4	2.19	2.05	8
	Female	26	162	52.4	19.9665	No	Yes	No	0.383406	0.57735	0.765942	0.441	0.122	1	0.124	1.76	0.488	4.4	1.74	0.631	1.2	9
	Female	22	156	47.6	19.5595	No	Yes	No	0.994987	0.816497	0.802081	2.97	0.666	2	0.955	1.93	0.619	4.4	1.55	1.14	0.8	10
	Female	20	157	47	19.0677	No	Yes	No	0.3937	0.783156	0.632456	0.465	0.157	1.84	0.249	1.2	0.383	4.4	1.87	1.24	0.834	11
	Female	21	153	53	22.6409	No	Yes	No	0.711805	0.553474	0.573295	1.52	0.437	0.919	0.238	0.986	0.884	4.4	2.02	1.13	1.06	12
	Female	21	145.5	45.6	21.5397	No	No	No	0.637704	0.950438	0.591608	1.22	0.394	2.71	0.443	1.05	0.285	4.3	1.3	1.11	0.866	13
	Female	21	144	75	36.169	No	Yes	No	0.57038	0.763763	0.832666	0.976	0.353	1.75	0.8	2.08	0.747	4.5	1.55	1	0.844	14
	Female	21	164	52	19.3337	No	Yes	No	0.879394	0.57735	0.665833	2.32	0.61	1	0.24	1.33	0.834	4.4	1.52	0.834	0.833	15
	Female	22	152	44	19.0443	No	No	No	0.632456	0.702377	0.597216	1.2	0.584	1.48	0.203	1.07	0.57	4.3	1.98	1.19	1	16
	Female	30	160	60	23.4375	No	Yes	No	1.02144	1.29357	0.743864	3.13	0.609	5.02	1.42	1.66	0.771	4.4	1.4	1.09	1.01	17
	Female	30	160	56	21.875	No	Yes	No	0.911043	0.70946	0.752773	2.49	0.715	1.51	0.856	1.7	O.217	4.4	1.07	0.892	0.746	18
	Female	45	163	75	28.2284	No	Yes	No	1.28452	0.873689	1.74642	4.95	1.63	2.29	0.622	9.15	1.7	4.5	1.04	0.975	0.975	19
	Female	30	150	35	15.5556	No	Yes	No	0.750555	1.02632	0.521856	1.69	0.261	3.16	1.23	0.817	0.56	4.3	1.06	0.0729	1.14	20
	Male	32	164	66	24.539	No	No	No	0.930949	0.697615	0.6245	2.6	1.37	1.46	0.407	1.17	0.553	4.3	2.1	1.22	2.9	21
	Male	42	165	58	21.3039	No	Yes	No	0.976388	0.498665	0.877496	2.86	0.764	0.746	0.355	2.31	0.29	4.4	1.92	1.27	2.67	22
	Male	38	174	75	24.7721	No	Yes	Yes	0.415532	0.655744	0.64291	0.518	0.192	1.29	0.244	1.24	0.565	4.5	2	1.01	1.74	23
	0.521739
	0.478261
	24.5555	7.54879
	163.653	11.9585
	21.9374	4.58232
	Yes	No
	0	1
	Yes	No
	0.652174	0.347826
	Yes	No
	0.173913	0.826087
	1.51473	1.20301
	1.44832	1.06749
	1.42905	1.71627
	1.59427	0.364476
	1.08469	0.460313
	1.3476	0.673208
